# Supplementary material for: Association between food insecurity and major depressive episodes amid Covid-19 pandemic: results of four consecutive epidemiological surveys from southern Brazil
Source: Public Health Nutr. 2021 Nov 24;25(4):944–53. doi: 10.1017/S1368980021004626 (PMC9991800; doi:10.1017/S1368980021004626)
Supplement: Supplementary file 1 [file S1368980021004626sup.zip]

Archive with 2 entries (2 files):
- S1368980021004626sup001.docx
- S1368980021004626sup002.docx
